# Supplementary material for: Case Report: Coexistence of Multiple Myeloma and Auricular Chondritis in VEXAS Syndrome
Source: Front Immunol. 2022 Jun 9;13:897722. doi: 10.3389/fimmu.2022.897722 (PMC9218563; doi:10.3389/fimmu.2022.897722)
Supplement: Supplementary file 1 [file Table_1.xls]

## Sheet: Supplementary table
	Supplementary table 1. Laboratory Findings at the Diagnosis of MM
	Peripheral blood				Blood chemistry
	Red blood cells	3.01×106/μL	(4.35-5.55×106)		Total protein	9.1 g/dL	(6.6-8.1)
	Haemoglobin	10.9 g/dL	(13.7-16.8)		Total bilirubin	0.6 mg/dL	(0.4-1.5)
	Haematocrit	0.308	(40.7-50.1)		Albumin	2.3 g/dL	(4.1-5.1)
	Mean Corpuscular Volume	102.3 fL	(83.6-98.2)		Glutamic-oxaloacetic transaminase	19 IU/L	(13-30)
	Platelet	419×103/μL	(158-348×103)		Glutamic-pyruvic transaminase	11 IU/L	(7-23)
	White blood cells	6,000/μL	(3,300-8,600)		Lactate dehydrogenase	134 IU/L	(124-222)
	Neutriphil	0.77	(44-74)		Alkaline phosphatase	68 IU/L	(106-322)
	Eosinophil	0.01	(0-6)		Amylase	40 U/L	(44-132)
	Monocyte	0.05	(1-14)		Creatine Kinase	39 IU/L	(59-248)
	Lymphocyte	0.16	(20-50)		Blood urea nitrogen	29 mg/dL	(8-20)
	Basophil	0	(0-1)		Creatinine	0.77 mg/dL	(0.65-1.07)
	Abnormal lymphoid cell	0.01			Sodium	138 mEq/L	(138-145)
	Immunoserological tests				Potassium	4.0 mEq/L	(3.6-4.8)
	C-reactive protein	20.46 mg/dL	(<0.30)		Chloride	103 mEq/L	(101-108)
	IgG	5,103 mg/dL	(861-1,747)		Calcium	8.8 mg/dL	(8.8-10.1)
	IgA	122 mg/dL	(93-393)		Ferritin	307 ng/mL	(50-200)
	IgM	40 mg/dL	(50-269)		Coagulation
	Serum immunofixation	IgG-κ			PT	0.725	(70-130)
	Urine immunofixation	(-)			PT-INR	1.18
	Serum free light chain				APTT	27.6 sec	(26.9-38.1)
	κ	47.9 mg/L	(3.30-19.40)		D-dimer	3.4 μg/mL	(0-1)
	λ	21.0 mg/L	(5.70-26.80)		Urinalysis	normal
	β2-microglobulin	3.08 μg/mL	(0-2)
	β-D glucan	<6.0 pg/mL	(0-11.0)
	Abbreviation: sIL-2R; soluble interleukin-2 receptor, Ig; immunoglobulin, PR3-ANCA; proteinase3-anti-neutrophil cytoplasmic antibody, MPO-ANCA; myeloperoxidase-antineutrophil cytoplasmic antibody, ; anti-nuclear antibody, HBsAg; hepatitis B virus surface antigen, HCV Ab; hepatitis C virus antibody, PVB 19 IgM Ab; Parvovirus B19 IgM antibody, PT; prothrombin time, APTT; activated partial thrombopl…
