# Supplementary material for: Case Report: Coexistence of Multiple Myeloma and Auricular Chondritis in VEXAS Syndrome
Source: Front Immunol. 2022 Jun 9;13:897722. doi: 10.3389/fimmu.2022.897722 (PMC9218563; doi:10.3389/fimmu.2022.897722)
Supplement: Supplementary file 2 [file Table_2.xls]

## Sheet: Sheet1
	Supplementary table 2. Laboratory Findings on Admission
	Peripheral blood				Blood chemistry
	Red blood cells	2.11×106/μL	(4.35-5.55×106)		Total protein	7.3 g/dL	(6.6-8.1)
	Haemoglobin	7.4 g/dL	(13.7-16.8)		Total bilirubin	0.5 mg/dL	(0.4-1.5)
	Haematocrit	0.219	(40.7-50.1)		Albumin	1.6 g/dL	(4.1-5.1)
	Mean Corpuscular Volume	103.5 fL	(83.6-98.2)		Glutamic-oxaloacetic transaminase	25 IU/L	(13-30)
	Platelet	159×103/μL	(158-348×103)		Glutamic-pyruvic transaminase	16 IU/L	(7-23)
	White blood cells	5,100/μL	(3,300-8,600)		Lactate dehydrogenase	143 IU/L	(124-222)
	Neutriphil	0.5	(44-74)		Alkaline phosphatase	105 IU/L	(106-322)
	Eosinophil	0.04	(0-6)		Amylase	31 U/L	(44-132)
	Monocyte	0.07	(1-14)		Creatine Kinase	17 IU/L	(59-248)
	Lymphocyte	0.37	(20-50)		Blood urea nitrogen	8 mg/dL	(8-20)
	Basophil	0.01	(0-1)		Creatinine	0.34 mg/dL	(0.65-1.07)
	Immunoserological tests				Sodium	135 mEq/L	(138-145)
	C-reactive protein	8.34 mg/dL	(<0.30)		Potassium	3.4 mEq/L	(3.6-4.8)
	Erythrocyte sedimentation rate	100 mm(1hr)	(2-10)		Chloride	102 mEq/L	(101-108)
	sIL-2R	778 U/mL	(121-613)		Ferritin	963 ng/mL	(50-200)
	IgG	3,472 mg/dL	(861-1,747)		Vitamin B12	531 pg/mL	(180-914)
	IgA	335 mg/dL	(93-393)		Folic acid	4.9 ng/mL	(>4.0)
	IgM	69 mg/dL	(50-269)		Coagulation
	ANA	<×80	(0-159)		PT	0.685	(70-130)
	PR3-ANCA	(-)	(<3.5 U/mL)		PT-INR	1.23
	MPO-ANCA	(-)	(<3.5 U/mL)		APTT	35.0 sec	(26.9-38.1)
	HBs Ag	(-)			D-dimer	2.7 μg/mL	(0-1)
	Anti-HCV Ab	(-)			Urinalysis	normal
	PVB19 IgM Ab	(-)			Blood culture	(-)
	β-D glucan	<6.0 pg/mL	(0-11.0)
	Procalcitonin	0.05 ng/mL	(<0.05)
	Anti-typeⅡ collagen Ab	24.0 E·U/mL	(<25)
	Abbreviation: sIL-2R; soluble interleukin-2 receptor, Ig; immunoglobulin, PR3-ANCA; proteinase3-anti-neutrophil cytoplasmic antibody, MPO-ANCA; myeloperoxidase-antineutrophil cytoplasmic antibody, ; anti-nuclear antibody, HBsAg; hepatitis B virus surface antigen, HCV Ab; hepatitis C virus antibody, PVB 19 IgM Ab; Parvovirus B19 IgM antibody, PT; prothrombin time, APTT; activated partial thrombopl…
