# Supplementary material for: Case Report: Coexistence of Multiple Myeloma and Auricular Chondritis in VEXAS Syndrome
Source: Front Immunol. 2022 Jun 9;13:897722. doi: 10.3389/fimmu.2022.897722 (PMC9218563; doi:10.3389/fimmu.2022.897722)
Supplement: Supplementary file 3 [file Table_3.xlsx]

## Sheet: Sheet1
Supplementary table 3. Laboratory Changes of Myeloma Parameters
At the time of laboratory findings (month)	Diagnosis of MM	Admission to Our Department
Red blood cells (4.35-5.55×106/μL)	3.01×106	2.11×106
Haemoglobin (13.7-16.8 g/dL)	10.9	7.4
Mean corpuscular volume (83.6-98.2 fL)	102.3	103.5
Platelet (158-348×103/μL)	419×103	159×103
White blood cells (3,300-8,600/μL)	6000	5100
Albumin (4.1-5.1 g/dL)	2.3	1.6
Calcium (8.8-10.1 mg/dL)	8.8	7.6
Albumin-corrected calcium (mg/dL)	10.5	10
Creatinine (0.65-1.07 mg/dL)	0.77	0.34
Lactate dehydrogenase (124-222 U/L)	134	143
Free κ chain level (3.3-19.4 mg/L)	47.9	15.8
Free λ chain level (5.7-26.3 mg/L)	21	14
Free κ/λ ratio (<1.650)	2.28	1.13
β 2 microglobulin (0.00-2.00 μg/mL)	3.08	NA
IgG (861-1,747 mg/dL)	5103	3472
IgA (93-393 mg/dL)	122	335
IgM (33-183 mg/dL)	40	69
Abbreviation: MM; multiple myeloma, NA; not available, Ig; imunoglobulin
